# Supplementary material for: An amplicon-based sequencing framework for accurately measuring intrahost virus diversity using PrimalSeq and iVar
Source: Genome Biol. 2019 Jan 8;20:8. doi: 10.1186/s13059-018-1618-7 (PMC6325816; doi:10.1186/s13059-018-1618-7)
Supplement: Supplementary file 1 — Table S1. Location of PCR primer mismatches to divergent Zika viruses. Table S2. Laboratory and field-collected Zika and West Nile virus samples used in this study and sequencing statistics. Table S3. Primer sequences for tiled amplification of Zika virus. Table S4. Primer sequences for tiled amplification of West Nile virus. Table S5. A list of commands and descriptions available in iVar. Table S6. Contingency table for Fisher’s exact test to determine if the frequency of the iSNV is significantly higher than the mean error. Table S7. The list of commands in iVar and the tool that was used for validation. (XLSX 39 kb) [file 13059_2018_1618_MOESM1_ESM.xlsx]

## Sheet: Table S1
Virus genome position	Amplicon	Primer	Distance from 3’ of primer	Primer nucleotide	Virus #1 nucleotide (90%)	Virus #2 nucleotide (10%)	Measured virus #2 frequency
496	1	Right	14	G	-	A	0.049
803	2	Right	7	A	-	G	0.065
1070	3	Right	7	C	-	T	0.074
2282	7	Right	18	A	-	G	0.09
2285	7	Right	21	C	-	T	0.09
2156	8	Left	18	G	-	A	0.097
3038	11	Left	15	T	-	C	0.004
3050	11	Left	3	T	-	C	0.004
3052	11	Left	1	T	-	C	0.004
3767	12	Right	4	A	-	T	0.082
4085	13	Right	8	T	-	C	0.006
4094	13	Right	17	C	-	T	0.006
4238	15	Left	16	C	-	T	0.037
5315	17	Right	11	G	-	A	0.017
5156	18	Left	3	T	C	-	0.294
5591	18	Right	4	T	-	C	0.294
6056	21	Left	13	C	-	T	0.093
6473	21	Right	15	T	-	C	0.093
6363	22	Left	13	T	-	C	0.014
7568	26	Left	9	T	-	C	0.093
8597	28	Right	15	T	-	G	0.095
8888	29	Left	15	T	-	C	0.081
9200	30	Right	16	G	-	A	0.102
9758	32	Right	3	A	-	G	0.009
“-” indicates that the virus nucleotide is the same as the primer nucleotide.

## Sheet: Table S2
Virus	Sample type	Host	Source	Days post infection	Biological replicate	Technical replicate	File name	Virus reads	Mean coverage depth	# of iSNVs in primers	Regions removed from analysis for group due to low coverage or primer mismatches in at least one sample	# sites removed (% CDS)	# of iSNVs	Shannon entropy	Distance from ancestor	Proportion nonsynonymous
Zika	In vitro	N.A.	N.A.	0	Input	A	In-vitro_input_A.bam	941429	16955	2	1702-1897; 2608-3052; 4078-4253; 5305-5484; 6179-6982; 7686-7863; 8583-8762; 9474-9659	2337 (22.7%)	9	0.0004652	N.A.	0.466
Zika	In vitro	N.A.	N.A.	0	Input	B	In-vitro_input_B.bam	1651537	32538
Zika	In vitro	Aag2 cells	Supernatant	5	1	A	In-vitro_Aag2_1_A.bam	1308576	26493	3			12	0.000242	0.313	0.259
Zika	In vitro	Aag2 cells	Supernatant	5	1	B	In-vitro_Aag2_1_B.bam	978209	18486
Zika	In vitro	Aag2 cells	Supernatant	5	2	A	In-vitro_Aag2_2_A.bam	1272118	23901	1			10	0.000207	0.276	0.179
Zika	In vitro	Aag2 cells	Supernatant	5	2	B	In-vitro_Aag2_2_B.bam	1129490	19169
Zika	In vitro	Aag2 cells	Supernatant	5	3	A	In-vitro_Aag2_3_A.bam	1752485	33101	1			10	0.000186	0.277	0.192
Zika	In vitro	Aag2 cells	Supernatant	5	3	B	In-vitro_Aag2_3_B.bam	859040	15217
Zika	In vitro	Aag2 cells	Supernatant	5	4	A	In-vitro_Aag2_4_A.bam	777332	13244	1			10	0.00021	0.274	0.214
Zika	In vitro	Aag2 cells	Supernatant	5	4	B	In-vitro_Aag2_4_B.bam	985181	17237
Zika	In vitro	Aag2 cells	Supernatant	5	5	A	In-vitro_Aag2_5_A.bam	915794	15186	1			9	0.000178	0.232	0.228
Zika	In vitro	Aag2 cells	Supernatant	5	5	B	In-vitro_Aag2_5_B.bam	758087	12409
Zika	In vitro	HeLa cells	Supernatant	5	1	A	In-vitro_HeLa_1_A.bam	1543472	26384	3			11	0.000336	0.473	0.458
Zika	In vitro	HeLa cells	Supernatant	5	1	B	In-vitro_HeLa_1_B.bam	1530016	26308
Zika	In vitro	HeLa cells	Supernatant	5	2	A	In-vitro_HeLa_2_A.bam	1440864	24526	2			10	0.000384	0.664	0.2
Zika	In vitro	HeLa cells	Supernatant	5	2	B	In-vitro_HeLa_2_B.bam	1530748	25535
Zika	In vitro	HeLa cells	Supernatant	5	3	A	In-vitro_HeLa_3_A.bam	1480274	26139	3			16	0.000508	0.689	0.431
Zika	In vitro	HeLa cells	Supernatant	5	3	B	In-vitro_HeLa_3_B.bam	1235803	20613
Zika	In vitro	HeLa cells	Supernatant	5	4	A	In-vitro_HeLa_4_A.bam	1075963	18558	3			13	0.000261	0.319	0.324
Zika	In vitro	HeLa cells	Supernatant	5	4	B	In-vitro_HeLa_4_B.bam	1371776	24772
Zika	In vitro	HeLa cells	Supernatant	5	5	A	In-vitro_HeLa_5_A.bam	754613	13196	2			10	0.000289	0.431	0.444
Zika	In vitro	HeLa cells	Supernatant	5	5	B	In-vitro_HeLa_5_B.bam	1493100	26292
Zika	In vivo	N.A.	N.A.	0	Input	A	In-vivo_Aedes_input_A.bam	1195595	27508	2	1702-1897; 2265-3052; 3482-3679; 4966-5158; 5305-5486; 6179-6696; 7395-7577; 7973-8017; 8874-9074; 9474-9659; 9756-9877; 10105-10263	3159 (30.7%)	10	0.00053	N.A.	0.408
Zika	In vivo	N.A.	N.A.	0	Input	B	In-vivo_Aedes_input_B.bam	1394131	27508
Zika	In vivo	Ae. aegypti	bodies	14	1	A	In-vivo_Aedes_1_A.bam	878054	14466	3			13	0.00077	2.162	0.386
Zika	In vivo	Ae. aegypti	bodies	14	1	B	In-vivo_Aedes_1_B.bam	869416	14004
Zika	In vivo	Ae. aegypti	bodies	14	2	A	In-vivo_Aedes_2_A.bam	1007765	16633	2			18	0.00111	2.539	0.427
Zika	In vivo	Ae. aegypti	bodies	14	2	B	In-vivo_Aedes_2_B.bam	799481	12982
Zika	In vivo	Ae. aegypti	bodies	14	3	A	In-vivo_Aedes_3_A.bam	872215	14032	3			19	0.00093	1.683	0.798
Zika	In vivo	Ae. aegypti	bodies	14	3	B	In-vivo_Aedes_3_B.bam	885386	14423.4
Zika	In vivo	Ae. aegypti	bodies	14	4	A	In-vivo_Aedes_4_A.bam	868278	14718	1			13	0.00069	1.093	0.404
Zika	In vivo	Ae. aegypti	bodies	14	4	B	In-vivo_Aedes_4_B.bam	876199	14507
Zika	In vivo	Ae. aegypti	bodies	14	5	A	In-vivo_Aedes_5_A.bam	801531	13176	1			16	0.00133	3.338	0.398
Zika	In vivo	Ae. aegypti	bodies	14	5	B	In-vivo_Aedes_5_B.bam	931045	15365
Zika	In vivo	N.A.	N.A.	0	Input	A	In-vivo_NHP_input_A.bam	1226599	20554	2			8	0.00038	N.A.	0.507
Zika	In vivo	N.A.	N.A.	0	Input	B	In-vivo_NHP_input_B.bam	1076298	17413
Zika	In vivo	Macaque	plasma	5	1	A	In-vivo_NHP_1_A.bam	955499	15660	3			12	0.0007	2.149	0.053
Zika	In vivo	Macaque	plasma	5	1	B	In-vivo_NHP_1_B.bam	1165832	18171
Zika	In vivo	Macaque	plasma	5	2	A	In-vivo_NHP_2_A.bam	1117736	18265	1			11	0.00046	0.682	0.45
Zika	In vivo	Macaque	plasma	5	2	B	In-vivo_NHP_2_B.bam	1648503	26961
Zika	In vivo	Macaque	plasma	5	3	A	In-vivo_NHP_3_A.bam	1093170	17642	2			9	0.00052	1.39	0.293
Zika	In vivo	Macaque	plasma	5	3	B	In-vivo_NHP_3_B.bam	987649	16320
Zika	In vivo	Macaque	plasma	5	4	A	In-vivo_NHP_4_A.bam	1824197	30205	2			9	0.00047	1.093	0.072
Zika	In vivo	Macaque	plasma	5	4	B	In-vivo_NHP_4_B.bam	749266	12144
Zika	In vivo	Macaque	plasma	5	5	A	In-vivo_NHP_5_A.bam	725029	11707	1			9	0.00038	0.538	0.212
Zika	In vivo	Macaque	plasma	5	5	B	In-vivo_NHP_5_B.bam	770933	12376
Zika	Field-collected	Ae. aegypti	pooled bodies	unknown	1	A	Field_Aedes_1_A.bam	764416	13091	1	797-1000; 1394-1561; 1702-1897; 2608-2769; 3764-3953; 4966-5158: 6068-6459; 7074-7252; 8297-8452; 9474-9659	2342 (22.7%)	6	0.00028	0.162	0.32
Zika	Field-collected	Ae. aegypti	pooled bodies	unknown	1	B	Field_Aedes_1_B.bam	624249	9775
Zika	Field-collected	Ae. aegypti	pooled bodies	unknown	2	A	Field_Aedes_2_A.bam	808365	12935	2			6	0.00027	0.146	0.296
Zika	Field-collected	Ae. aegypti	pooled bodies	unknown	2	B	Field_Aedes_2_B.bam	660279	10841
Zika	Field-collected	Ae. aegypti	pooled bodies	unknown	3	A	Field_Aedes_3_A.bam	1768860	22235	4			20	0.00122	0.68	0.253
Zika	Field-collected	Ae. aegypti	pooled bodies	unknown	3	B	Field_Aedes_3_B.bam	1743004	21991
Zika	Field-collected	Ae. aegypti	pooled bodies	unknown	4	A	Field_Aedes_4_A.bam	881418	14030	1			8	0.00039	0.449	0.525
Zika	Field-collected	Ae. aegypti	pooled bodies	unknown	4	B	Field_Aedes_4_B.bam	759809	12268
Zika	Field-collected	Human	serum	unknown	1	A	Field_Human_1_A.bam	1301385	23703	0			4	0.00018	0.096	0.292
Zika	Field-collected	Human	serum	unknown	1	B	Field_Human_1_B.bam	1120599	19604
Zika	Field-collected	Human	serum	unknown	2	A	Field_Human_2_A.bam	809496	13618	1			7	0.00034	0.452	0.722
Zika	Field-collected	Human	serum	unknown	2	B	Field_Human_2_B.bam	849819	14718
Zika	Field-collected	Human	serum	unknown	3	A	Field_Human_3_A.bam	1011601	16135	1			9	0.00059	0.709	0.563
Zika	Field-collected	Human	serum	unknown	3	B	Field_Human_3_B.bam	835586	13906
Zika	Field-collected	Human	serum	unknown	4	A	Field_Human_4_A.bam	1454326	29792	3			7	0.0003	0.137	0.26
Zika	Field-collected	Human	serum	unknown	4	B	Field_Human_4_B.bam	1294873	25363
West Nile	Field-collected	Culex spp.	pooled bodies	unknown	2	A	Field_WNV-Culex_1_A.bam	817164	18711	1	971-1534; 3541-3749; 7274-7472; 9574-9830; 9896-10112	1441 (13.9%)	2	5e-05	0.082	0
West Nile	Field-collected	Culex spp.	pooled bodies	unknown	2	B	Field_WNV-Culex_1_B.bam	967611	21550
West Nile	Field-collected	Culex spp.	pooled bodies	unknown	3	A	Field_WNV-Culex_2_A.bam	1532626	31131	2			5	0.00038	1.164	0.699
West Nile	Field-collected	Culex spp.	pooled bodies	unknown	3	B	Field_WNV-Culex_2_B.bam	1326319	25971
West Nile	Field-collected	Culex spp.	pooled bodies	unknown	4	A	Field_WNV-Culex_3_A.bam	1709222	35044	2			5	0.00024	0.457	0.833
West Nile	Field-collected	Culex spp.	pooled bodies	unknown	4	B	Field_WNV-Culex_3_B.bam	920768	18893
West Nile	Field-collected	Culex spp.	pooled bodies	unknown	5	A	Field_WNV-Culex_4_A.bam	633982	12931	5			17	0.00115	2.562	0.122
West Nile	Field-collected	Culex spp.	pooled bodies	unknown	5	B	Field_WNV-Culex_4_B.bam	1144266	22974
West Nile	Field-collected	American crow	ocular	unknown	1	A	Field_WNV-Crow_1_A.bam	839991	15162	0			1	3e-05	0.041	1
West Nile	Field-collected	American crow	ocular	unknown	1	B	Field_WNV-Crow_1_B.bam	614837	11422
West Nile	Field-collected	American crow	ocular	unknown	2	A	Field_WNV-Crow_2_A.bam	386377	7014	0			2	0.00016	0.544	0
West Nile	Field-collected	American crow	ocular	unknown	2	B	Field_WNV-Crow_2_B.bam	775920	14012
West Nile	Field-collected	American crow	ocular	unknown	3	A	Field_WNV-Crow_3_A.bam	731825	13396	1			6	0.00026	0.472	0.195
West Nile	Field-collected	American crow	ocular	unknown	3	B	Field_WNV-Crow_3_B.bam	206360	3686
West Nile	Field-collected	American crow	ocular	unknown	4	A	Field_WNV-Crow_4_A.bam	619356	11417	2			3	0.00013	0.241	0
West Nile	Field-collected	American crow	ocular	unknown	4	B	Field_WNV-Crow_4_B.bam	664554	12514

## Sheet: Table S3
Zika virus primer	Sequence (5'-3')	Primer pool
400_1_out_L	GACAGTTCGAGTTTGAAGCGAAAG	1
400_1_out_R	AGTATGCACTCCCACGTCTAGT	1
400_2_out_L	AAGAAAGATCTGGCTGCCATGC	2
400_2_out_R	TGATTCCAACCAGGTTTGCGAC	2
400_3_out_L*	AGATGACGTCGATTGTTGGTGC	1
400_3_out_R*	TACGGTGACACAACCTCCATGT	1
400_4_out_L	TCAGGTGCATAGGAGTCAGCAA	2
400_4_out_R	GGAGCCATGAACTGACAGCATT	2
400_5_out_L	AGAACGTTAGTGGACAGAGGCT	1
400_5_out_R	TGTGCGTCCTTGAACTCTACCA	1
400_6_out_L	TTGATTGTGAACCGAGGACAGG	2
400_6_out_R	CCATCTGTCCCTGCGTACTGTA	2
400_7_out_L	TGAAGGGCGTGTCATACTCCTT	1
400_7_out_R	CGCCTCCAACTGATCCAAAGTC	1
400_8_out_L*	GGGAGAAGAAGATCACCCACCA	2
400_8_out_R*	TTGACTGCTGCTGCCAATCTAC	2
400_9_out_L*	GCCTTAGGGGGAGTGTTGATCT	1
400_9_out_R*	GAGTGGGCATTCCTTCAGTGTG	1
400_10_out_L	ACGGTCGTTGTGGGATCTGTAA	2
400_10_out_R	GTGGGACTTTGGCCATTCACAT	2
400_11_out_L	CAGCCGTTATTGGAACAGCTGT	1
400_11_out_R	CCTGGGCCTTATCTCCATTCCA	1
400_12_out_L	CACTAAGGTCCACGTGGAGGAA	2
400_12_out_R	TATCAGCGCCAGATGAGCTACA	2
400_13_out_L	TGGCAGTGCTGGTAGCTATGAT	1
400_13_out_R	AGAGAGAGGAGCATAAACCCCC	1
400_14_out_L*	CAATGGTTTTGCTTTGGCCTGG	2
400_14_out_R*	TTTCCCATGTGATGTCACCTGC	2
400_15_out_L	CCCTAGCGAAGTACTCACAGCT	1
400_15_out_R	TACACTCCATCTGTGGTCTCCC	1
400_16_out_L*	GTGGCATGAACCCAATAGCCAT	2
400_16_out_R*	GCTCCAATGTCCCCATCCTTTG	2
400_17_out_L**	GTGGTCCATGGAAGCTAGATGC	1
400_17_out_R**	CCTCTAAGGGCCTCCTCCATTT	1
400_18_out_L**	CTGTTGAGTGCTTCGAGCCTTC	2
400_18_out_R**	TGGTGAGTTGGAGTCCGGAAAT	2
400_19_out_L	TATGGATGAGGCCCACTTCACA	1
400_19_out_R	GCCATCAAGTATGACCGGCTTT	1
400_20_out_L*	GGCTGGAAAACGGGTCATACAG	2
400_20_out_R*	CCTTTGCTCCGTCCTAAGCTTG	2
400_21_out_L*	AGAGACTGACGAAGACCATGCA	1
400_21_out_R*	CTCCAAAAGCCGCTCCTCTTTT	1
400_22_out_L**	TGGACCAGACACGGAGAGAAAA	2
400_22_out_R**	ATTCTGGCTGGCTCAATTTCCG	2
400_23_out_L	CGTCTTGATGAGGAACAAGGGC	1
400_23_out_R	AAGTGGTCACTGCATGTTGGAC	1
400_24_out_L**	TAATGGGAAGGAGAGAGGAGGG	2
400_24_out_R**	TCTCCACTTGGGGGTCAATTGT	2
400_25_out_L**	CCCTGACCCTAATAGTGGCCAT	1
400_25_out_R**	CCTTCCATTTCTCTCCCAGGGT	1
400_26_out_L	ACTGGAACTCCTCTACAGCCAC	2
400_26_out_R	ACCAGGGCCTCCTTTTGTGTAT	2
400_27_out_L	AGTGCAAAGCTGAGATGGTTGG	1
400_27_out_R	ATGTGTAGAGTTGCGGGAGAGT	1
400_28_out_L	GGTGGGGGATTGGCTTGAAAAA	2
400_28_out_R	GGGCCTCATAGCTTCCATGGTA	2
400_29_out_L	AGGATGTGAATCTCGGCTCTGG	1
400_29_out_R	ATGCTGCATTGCTACGAACCTT	1
400_30_out_L	AAAAGTGGACACTAGGGTGCCA	2
400_30_out_R	TAATCCCAGCCCTTCAACACCA	2
400_31_out_L	ACAAGGGGAATTTGGAAAGGCC	1
400_31_out_R	CGTAAGTGACAACTTGTCCGCT	1
400_32_out_L	AAATGGAAAAAGGGCACAGGGC	2
400_32_out_R	TGTCCCATCCAGTTGAGGGTTT	2
400_33_out_L*	CAAACGAATGGCAGTCAGTGGA	1
400_33_out_R*	ATCCACACTCTGTTCCACACCA	1
400_34_out_L*	ATTTCCACAGAAGGGACCTCCG	2
400_34_out_R*	TGACTAGCAGGCCTGACAACAT	2
400_35_out_L	ACCACCTGGGCTGAGAACATTA	1
400_35_out_R	ACCACTAGTCCCTCTTCTGGAG	1
Notes:
Pool primers marked "*" at 50 µM and primers marked "**" at 100 µM, pool all others at 10 µM.
This will help to normalize the coverage when sequencing low titer samples.

## Sheet: Table S4
West Nile virus primer	Sequence (5'-3')	Primer pool
WNVUS1_1_LEFT	GCCTGTGTGAGCTGACAAACTT	1
WNVUS1_1_RIGHT	GATAGCACTGGTCAAGGTCCCT	1
WNVUS1_2_LEFT	GCGTTCTTCAGGTTCACAGCAA	2
WNVUS1_2_RIGHT	GACTTTGTGCACCAACAGTCGA	2
WNVUS1_3_LEFT	TGTCAGAGCAATGGATGTGGGA	1
WNVUS1_3_RIGHT	CTGTTGCTCATTCCAAGGCAGT	1
WNVUS1_4_LEFT	TCATTGGTTGGATGCTTGGGAG	2
WNVUS1_4_RIGHT	TGTGTCAATGCTTCCTTTGCCA	2
WNVUS1_5_LEFT	AATGACAAACGTGCTGACCCAG	1
WNVUS1_5_RIGHT	CACTCACGATGGACCAAGAACG	1
WNVUS1_6_LEFT	ATATGGAGAGGTGACAGTGGACT	2
WNVUS1_6_RIGHT	AAAGCCTTTGAACAGACGCCAT	2
WNVUS1_7_LEFT	TTCAAGCAACACTGTCAAGTTGAC	1
WNVUS1_7_RIGHT	CTGCTTCCAGACTTGTGCCAAT	1
WNVUS1_8_LEFT	GCCAACGCTAAGGTCCTGATTG	2
WNVUS1_8_RIGHT	ACGGAGAGGAAGAGCAGAACTC	2
WNVUS1_9_LEFT	GCATGTCCTGGATAACGCAAGG	1
WNVUS1_9_RIGHT	AACCACGACACTAAGGTCCACA	1
WNVUS1_10_LEFT	TCTACGATCAGTTTCCAGACTGGA	2
WNVUS1_10_RIGHT	GTTGTTCTTGACAGCCGTTCCA	2
WNVUS1_11_LEFT	TGGAGGATTTTGGATTTGGTCTCAC	1
WNVUS1_11_RIGHT	AGTCAATCTCTACCCGGCCTTC	1
WNVUS1_12_LEFT	GGCGATGGAATCCTTGAGAGTG	2
WNVUS1_12_RIGHT	GGCCCAACTGAAAAGGGTCAAT	2
WNVUS1_13_LEFT	CGGCTGTTGGTATGGTATGGAG	1
WNVUS1_13_RIGHT	TTCTCCTGGTTGGTCCATCTCG	1
WNVUS1_14_LEFT	CTAATTCGGGAGGAGACGTGGT	2
WNVUS1_14_RIGHT	CCTGATCAAGCTGCCTATTCCG	2
WNVUS1_15_LEFT	ATCAAACGTGGTTGTTCCGCTG	1
WNVUS1_15_RIGHT	CACGAAAGCAGCAAACATGAGC	1
WNVUS1_16_LEFT	TGTCGGCCTAATGTTTGCCATC	2
WNVUS1_16_RIGHT	GGTCGTGTCCCCCTTTTTGTAC	2
WNVUS1_17_LEFT	TGCCCTCAGTAGTTGGATTTTGG	1
WNVUS1_17_RIGHT	TTTGAACACCCCTGGTTTCGTC	1
WNVUS1_18_LEFT	TGGAAATTGCAGCACAAGTGGA	2
WNVUS1_18_RIGHT	GGCCTCTTTGATGATCTGTGGC	2
WNVUS1_19_LEFT	CGGATTCGAACCTGAGATGCTG	1
WNVUS1_19_RIGHT	AACCTCTTGCTGCAATGCTAGC	1
WNVUS1_20_LEFT	ACAGGCTGATGTCTCCTCACAG	2
WNVUS1_20_RIGHT	ACATTTTGGGTACTCCGTCTCGT	2
WNVUS1_21_LEFT	GTGCCTAGTGTCAAGATGGGGA	1
WNVUS1_21_RIGHT	GATTCGTGCCTCAGTCCAATGG	1
WNVUS1_22_LEFT	CGGTAGAAATCCGTCGCAAGTT	2
WNVUS1_22_RIGHT	GCGGCCTCAGAATCTTCCTTTC	2
WNVUS1_23_LEFT	AGGTGGTGCTTTGATGGTCCTA	1
WNVUS1_23_RIGHT	ACTCCCATGGTCATCACACTCA	1
WNVUS1_24_LEFT	TGCAGAGAAAGGAGGAAGAGCT	2
WNVUS1_24_RIGHT	CCTTGACCTCAATTCTTTGCCCA	2
WNVUS1_25_LEFT	TTGTGTCATGACCCTTGTGAGC	1
WNVUS1_25_RIGHT	GGAACCATGTAGGCATAGTGGC	1
WNVUS1_26_LEFT	CTTCGTCGATGTTGGAGTGTCG	2
WNVUS1_26_RIGHT	CTCCATTCTCCCAAAGCGTCAC	2
WNVUS1_27_LEFT	TCTTGGTGTCTCTAGCTGCAGT	1
WNVUS1_27_RIGHT	CAGTTTTGCTGTGCCCCTAGAG	1
WNVUS1_28_LEFT	GTACCGCAAAGAGGCCATCATC	2
WNVUS1_28_RIGHT	TTGACGAGGACTCTCCGATGTC	2
WNVUS1_29_LEFT	TGGAACATTGTCACCATGAAGAGT	1
WNVUS1_29_RIGHT	CTTCCTCGTATTGGGGTCCCTT	1
WNVUS1_30_LEFT	CGAGCTTCAGGCAATGTGGTAC	2
WNVUS1_30_RIGHT	AGGGAGTAGTGTCAGTCATGGC	2
WNVUS1_31_LEFT	CAGTTCGCTGGTCAATGGAGTG	1
WNVUS1_31_RIGHT	AATGCAAGTGTGACATTCCCCC	1
WNVUS1_32_LEFT	GAGCAGAATCAATGGAGGAGCG	2
WNVUS1_32_RIGHT	TCCAAGTCAGCTCTCGTGATGC	2
WNVUS1_33_LEFT	TTACATCCTGCGTGAAGTTGGC	1
WNVUS1_33_RIGHT	TCTCCACATCATCTGGGCCAAT	1
WNVUS1_34_LEFT	TGTCACCTACGCCCTAAACACT	2
WNVUS1_34_RIGHT	GGAGATATGCGAGCTCTGCCTA	2
WNVUS1_35_LEFT	CAGGTTCCATTTTGCTCAAACCA	1
WNVUS1_35_RIGHT	TCACTCCATTTCTCCACTGGGG	1
WNVUS1_36_LEFT	CATGCAGGAGGAGAGTGGATGA	2
WNVUS1_36_RIGHT	CGGCCTGACTTTCTCCTCAAAA	2
WNVUS1_37_LEFT	TGGTTGAGGACACAGTACTGTAGA	1
WNVUS1_37_RIGHT	GTCCTTTCGCCCTGGTTAACAC	1
WNVUS1_38_LEFT	GCGAAGTGATCCATGTAAGCCC	2
WNVUS1_38_RIGHT	TGTGCAGAGCAGAAGATCTCCT	2

## Sheet: Table S5
Command	Description
trim	Trim primer regions in an aligned bam file using a bed file with primer positions followed by trimming based on quality.
trimadapters	Trim adapter sequences from reads using a supplied fasta file.
variants	Call variants using output from `samtools mpileup`.
filtervariants	Identify common variants given output files from `ivar variants` for multiple replicates
consensus	Call a majority consensus using output from `samtools mpileup`.
getmasked	Get primer indices that contain mismatches. The `ivar trim` command has to be executed before to add the primer indices to each read based on the supplied bed file.
removereads	Remove reads associated with given primer indices.
mergebams	Merge aligned bam files from all replicates.
More details about the options are available in the documentation and can also be accessed in the help menu distributed with the tool: https://github.com/andersen-lab/ivar

## Sheet: Table S6
	Variant Supporting Reads	Reference Supporting Reads
Expected	Mean Error Rate * Total Depth	(1 - Mean Error Rate)* Total Depth
Observed	Allele Depth	Reference Allele Depth
Mean Error Rate = 10^-(Mean Base Quality/10)

## Sheet: Table S7
Command	Tool used for validation
trim	cutadapt; Trimmomatic
variants	VarScan2
consensus	Geneious
The data and code used to validate iVar are available at github.com/andersen-lab/ivar-validation/.
